# Supplementary material for: Biomarkers of Metabolomics in Inflammatory Bowel Disease and Damp-Heat Syndrome: A Preliminary Study
Source: Evid Based Complement Alternat Med. 2022 Jul 1;2022:3319646. doi: 10.1155/2022/3319646 (PMC9270137; doi:10.1155/2022/3319646)
Supplement: Supplementary Materials — Supplementary Material 1: damp-heat syndrome and spleen deficiency syndrome diagnosis standards and untargeted metabolomics based UHPLC-HRMS and multilevel metabolite characterization system. Supplementary Material 2: plasma ion-pairs information in positive mode and negative mode. Supplementary Material 3: pseudotargeted metabolomics method of urine samples. Supplementary Material 4: urine ion-pairs information in positive mode and negative mode. Supplementary Material 5: plasma and urine differential metabolites in IBD versus Con; plasma differential metabolites in IBD-DH versus IBD-SD. [file 3319646.f1.zip]

Archive with 5 entries (5 files):
- 3319646.f1/Supplementary material 1 (1).doc
- 3319646.f1/Supplementary material 2 (2).doc
- 3319646.f1/Supplementary material 3 (2).doc
- 3319646.f1/Supplementary material 4 (2).doc
- 3319646.f1/Supplementary material 5 (1).doc
